# Supplementary material for: Myc-regulated miRNAs modulate p53 expression and impact animal survival under nutrient deprivation
Source: PLoS Genet. 2023 Aug 28;19(8):e1010721. doi: 10.1371/journal.pgen.1010721 (PMC10491395; doi:10.1371/journal.pgen.1010721)
Supplement: S1 Table — (XLSX) [file pgen.1010721.s006.xlsx]

## Sheet: Summary
	Description
Table 1	Table compiling Drosophila miRNA genes, genomic location, closest dMyc-binding site, and E-box sequences considering Modencode and TransmiR databases
Table 2	Table listing putative dMyc-regulated miRNA genes from ModEncode database: Myc ChIP-seq peaks location and E-box sequences are included
Table 3	Table listing putative dMyc-regulated miRNA genes from TransmiR database: Myc ChIP-seq peaks location and E-box sequences are included

## Sheet: Table 1
		mirCluster/mirFamily		miRNA Localization					Genomic Feature			Myc over miRNAs gene promoters
miRNAs IDs	Gene Symbol	Cluster	Family	seqnames	start	end	width	strand	Intragenic exon region (Host gene)	Intragenic mirtron (Host gene)	Intergenic region	ChIP ModENCODE	Peak location	Binding Site (ModENCODE)	Transmir Database	Binding Site (Transmir)
FBgn0262411	mir-92a	GC1	miR-25	chr3R	25646506	25646600	95	+		FBgn0039350		chr3R : 25646786 - 25647280	downstream	HS MYC	chr3R: 25646842-25647011(score=577)	MYCN
FBgn0262388	mir-92b	GC1	miR-25	chr3R	25651398	25651497	100	+	FBgn0039350, FBgn0267577			chr3R : 25646786 - 25647280	upstream	HS MYC	chr3R: 25646842-25647011(score=577)	MYCN
FBgn0263537	mir-4951			chr3R	21316716	21316865	150	+	FBgn0001234			chr3R : 21295710 - 21296253/ chr3R : 21295710 - 21296253	upstream / downstream	MYC:MAX/ MYC:MAX	chr3R: 21295756-21296164(score=1000)	MYC:MAX
FBgn0262451	mir-ban			chr3L	642208	642288	81	+	FBgn0286827			chr3L : 648077 - 648546	downstream	MYC:MAX	chr3L: 628268-628483(score=340)	MYC:MAX
FBgn0262432	mir-8			chr2R	16831432	16831518	87	+	FBgn0263659			chr2R : 16830386 - 16830629	upstream	MYC:MAX	chr2R: 16824139-16824282(score=667)	MYC:MAX
FBgn0262407	mir-308			chr2R	14215802	14215864	63	-		FBgn0033912		chr2R : 14216481 - 14216872	upstream	MYC:MAX	chr2R: 14216537-14216694(score=622)	MYC:MAX
FBgn0263542	mir-4954			chrX	2029004	2029094	91	-		FBgn0000667		chrX : 2041088 - 2042031/ chrX : 2042007 - 2042647	upstream	MEME2/ MEME2	chrX: 2041288-2041583(score=388)	MYC:MAX
FBgn0263529	mir-4977			chr2R	7406733	7406837	105	-	FBgn0033166			chr2R : 7395853 - 7396112	downstream	MEME2	chr2R: 7407768-7407995(score=1000)	MYC:MAX
FBgn0262424	mir-10			chr3R	6809506	6809582	77	-	FBgn0261503			chr3R : 6806632 - 6807098	downstream	HS MYC	chr3R: 6820339-6820592(score=714)	MYC:MAX
FBgn0263538	mir-4965			chrX	16606108	16606194	87	+		FBgn0061200		chrX : 16598517 - 16599363/chrX : 16610439 - 16611008	upstream / downstream	MYC:MAX	chrX: 16599145-16599281(score=490)	MYC:MAX
FBgn0262315	mir-2493			chr3R	15130754	15130859	106	-		FBgn0261859		chr3R : 15131836 - 15132205	upstream	-	chr3R: 15131891-15132109(score=1000)	MYC:MAX
FBgn0262393	mir-33			chr3L	19797961	19798059	99	+		FBgn0261283					chr3L: 19793495-19793808(score=767)	MYC:MAX
FBgn0263562	mir-4948			chr3R	31051098	31051203	106	-			YES				chr3R: 31053859-31054040(score=704)	MYC:MAX
FBgn0263530	mir-4917			chrX	14199545	14199621	77	+	FBgn0004649	FBgn0004649					chrX: 14200090-14200240(score=544)	MYC:MAX
FBgn0283553	mir-9379			chr2R	13852845	13852901	57	-			YES				chr2R: 13854256-13854422(score=315)	MYC:MAX
FBgn0262438	mir-1006			chr2L	16724795	16724858	64	-		FBgn0027779		chr2L : 16719705 - 16719871	downstream	MYCN	chr2L: 16727783-16727918(score=474)	MEME2
FBgn0263531	mir-4955			chrX	2544740	2544908	169	-	FBgn0284408	FBgn0284408		chrX : 2547077 - 2547473	upstream	MYC:MAX	chrX: 2545357-2545534(score=364)	MEME2
FBgn0262420	mir-318			chr3R	10408302	10408369	68	+			YES	chr3R : 10413103 - 10413283	downstream	MYC:MAX	chr3R: 10407256-10407405(score=623)	MEME2
FBgn0262223	mir-994			chr3R	10408137	10408227	91	+			YES	chr3R : 10413103 - 10413283	downstream	MYC:MAX	chr3R: 10407256-10407405(score=623)	MEME2
FBgn0263558	mir-4980			chr2R	7786322	7786443	122	+		FBgn0015614		chr2R : 7785837 - 7786088	upstream	MYC:MAX	chr2R: 7782561-7782681(score=475)	MEME2
FBgn0262405	mir-998	GC6		chr3R	21621879	21622021	143	-		FBgn0011766		chr3R : 21619234 - 21620123/ chr3R : 21619234 - 21620123/ chr3R : 21626574 - 21626866	downstream / upstream	MEME2/ MEME2	chr3R: 21626624-21626804(score=985)	MEME2
FBgn0263534	mir-4960			chrX	569903	570003	101	+		FBgn0000108		chrX : 529828 - 530242	upstream	MEME2	chrX: 529800-530123(score=1000)	MEME2
FBgn0263548	mir-4957			chrX	15319954	15320037	84	-			YES	chrX : 15323398 - 15323680	upstream	MEME2	chrX: 15319360-15319509(score=570)	MEME2
FBgn0283554	mir-9371			chr3R	9989120	9989180	61	+	FBgn0267336			chr3R : 9985935 - 9986712	upstream	MEME2	chr3R: 9986205-9986452(score=1000)	MEME2
FBgn0262444	mir-1013			chr3R	30791636	30791696	61	-		FBgn0011739		chr3R : 30808296 - 30808657	upstream	MEME2	chr3R: 30806574-30806713(score=563)	MEME2
FBgn0262290	mir-iab-8			chr3R	16856275	16856342	68	-		FBgn0264857		chr3R : 16869106 - 16869605	within	MEME2	chr3R: 16857116-16857297(score=1000)	MEME2
FBgn0263633	mir-3644			chr3R	15192297	15192357	61	-		FBgn0038296		chr3R : 15196318 - 15197315	upstream	MEME2	chr3R: 15196419-15196614(score=579)	MEME2
FBgn0262419	mir-277	GC15		chr3R	10100022	10100121	100	+	FBgn0263413			chr3R : 10100452 - 10100989	within	MEME2	chr3R: 10100527-10100930(score=1000)	MEME2
FBgn0262459	mir-34	GC15		chr3R	10100936	10101034	99	+	FBgn0263413			chr3R : 10100452 - 10100989	within	MEME2	chr3R: 10100527-10100930(score=1000)	MEME2
FBgn0262461	mir-315			chr3L	18860971	18861054	84	+	FBgn0266937			chr3L : 18848384 - 18848820	upstream	MEME2	chr3L: 18848462-18848698(score=1000)	MEME2
FBgn0263572	mir-4981			chr2R	8015249	8015343	95	+			YES	chr2R : 8014165 - 8014698	upstream	MEME2	chr2R: 8014272-8014619(score=1000)	MEME2
FBgn0262370	mir-7			chr2R	20606067	20606154	88	+		FBgn0267791		chr2R : 20603197 - 20603629	upstream	MEME2	chr2R: 20603245-20603567(score=1000)	MEME2
FBgn0263515	mir-4983			chr2R	19637414	19637521	108	+			YES	chr2R : 19632613 - 19633280	upstream	MEME2	chr2R: 19632924-19633166(score=1000)	MEME2
FBgn0262403	mir-278			chr2R	15657066	15657163	98	+	FBgn0260429			chr2R : 15657746 - 15658097	downstream	MEME2	chr2R: 15657786-15658045(score=1000)	MEME2
FBgn0263544	mir-4949			chr3R	31219274	31219372	99	-	FBgn0039830	FBgn0039830		chr3R : 31215806 - 31216146 /chr3R : 31218445 - 31218995/chr3R : 31219623 - 31219929/chr3R : 31220437 - 31221445	upstream / downstream	HS MYC/ MEME2	chr3R: 31219580-31219853(score=1000)	MEME2
FBgn0262260	mir-2282			chr3L	3412145	3412251	107	-		FBgn0014388		chr3L : 3418321 - 3418647	upstream	HS MYC	chr3L: 3417871-3418090(score=866)	MEME2
FBgn0263532	mir-4962			chrX	3777382	3777505	124	+		FBgn0283657		chrX : 3773378 - 3773741	upstream	CACATG	chrX: 3719653-3720031(score=1000)	MEME2
FBgn0283559	mir-9377			chrX	12665217	12665268	52	+		FBgn0011837		chrX : 12664044 - 12664510	upstream	CACATG	chrX: 12658855-12659210(score=1000)	MEME2
FBgn0262203	mir-967			chr2L	12460004	12460100	97	-		FBgn0259176		chr2L : 12454995 - 12455476	downstream	CACATG	chr2L: 12484273-12484425(score=321)	MEME2
FBgn0262379	mir-1012			chr3R	26861349	26861407	59	-		FBgn0051072		chr3R : 26863123 - 26863334	upstream	-	chr3R: 26866704-26866966(score=1000)	MEME2
FBgn0266076	mir-276a		miR-276	chr3L	10365228	10365325	98	+	FBgn0267668			chr3L : 10321627 - 10322195	upstream	-	chr3L: 10363851-10364105(score=626)	MEME2
FBgn0263561	mir-4984			chr2L	8141540	8141662	123	-		FBgn0031990		chr2L : 8159499 - 8159968	upstream	-	chr2L: 8162361-8162543(score=666)	MEME2
FBgn0263523	mir-4972			chr2L	3636967	3637073	107	-		FBgn0000721		chr2L : 3632590 - 3633032/ chr2L : 3633779 - 3634344	downstream / upstream	-	chr2L: 3657348-3657681(score=1000)	MEME2
FBgn0262447	mir-14			chr2R	9553762	9553824	63	+	FBgn0263660						chr2R: 9552667-9552880(score=310)	MEME2
FBgn0263629	mir-3643			chr2R	17766393	17766460	68	-		FBgn0034277					chr2R: 17766949-17767137(score=874)	MEME2
FBgn0263526	mir-4971			chr2L	3463290	3463400	111	-	FBgn0005616						chr2L: 3469972-3470129(score=735)	MEME2
FBgn0262185	mir-995			chr3R	20735923	20736012	90	+		FBgn0004107					chr3R: 20735494-20735647(score=729)	MEME2
FBgn0262317	mir-966			chr2L	6045627	6045713	87	-		FBgn0000052		chr2L : 6045796 - 6046466	upstream	MYCN	chr2L: 6045885-6046183(score=1000)	HS Myc
FBgn0262448	mir-279	GC11		chr3R	29215585	29215684	100	+	FBgn0051044	FBgn0051044		chr3R : 29219852 - 29220360	upstream	MYC:MAX	chr3R: 29215132-29215348(score=495)	HS Myc
FBgn0262404	mir-996	GC11		chr3R	29217184	29217280	97	+	FBgn0051044	FBgn0051044		chr3R : 29219852 - 29220360	upstream	MYC:MAX	chr3R: 29215132-29215348(score=495)	HS Myc
FBgn0262442	mir-2501			chr3L	8111107	8111177	71	+		FBgn0027549		chr3L : 8110182 - 8110526/ chr3L : 8115827 - 8116689	upstream / downstream	HS MYC/MYC:MAX	chr3L: 8110279-8110426(score=643)	HS Myc
FBgn0262453	mir-275	GC14		chr2L	7425795	7425892	98	+	FBgn0264439			chr2L : 7423378 - 7423726/ chr2L : 7424485 - 7424636	upstream	HS MYC/MYC:MAX	chr2L: 7423488-7423782(score=1000)	HS Myc
FBgn0262458	mir-305	GC14		chr2L	7425972	7426044	73	+			YES	chr2L : 7423378 - 7423726/ chr2L : 7424485 - 7424636	upstream	HS MYC/MYC:MAX	chr2L: 7423488-7423782(score=1000)	HS Myc
FBgn0283549	mir-9372			chrX	633691	633751	61	-	FBgn0020381			chrX : 629371 - 629887	downstream	HS MYC	chrX: 637047-637267(score=675)	HS Myc
FBgn0263631	mir-3645			chrX	5622280	5622416	137	-		FBgn0004687		chrX : 5622417 - 5622790	upstream	HS MYC	chrX: 5622503-5622686(score=719)	HS Myc
FBgn0263557	mir-4967			chr2R	10012093	10012199	107	-		FBgn0022382		chr2R : 10026659 - 10026975	upstream	HS MYC	chr2R: 10026687-10026912(score=737)	HS Myc
FBgn0262252	mir-965			chr2L	243035	243141	107	-		FBgn0266557		chr2L : 250862 - 251207	upstream	HS MYC	chr2L: 251003-251181(score=727)	HS Myc
FBgn0263546	mir-4985			chr2R	24294231	24294331	101	+		FBgn0034999		chr2R : 24293218 - 24293726	upstream	CACATG	chr2R: 24291097-24291267(score=894)	HS Myc
FBgn0262463	mir-100	GC19	miR-1	chr2L	18471434	18471533	100	+	FBgn0263049						chr2L: 18454512-18454738(score=1000)	HS Myc
FBgn0262457	mir-1015			chr3R	24339232	24339295	64	+		FBgn0039184					chr3R: 24333248-24333484(score=1000)	HS Myc
FBgn0262456	mir-125	GC19	miR-1	chr2L	18472315	18472424	110	+	FBgn0263049						chr2L: 18454512-18454738(score=1000)	HS Myc
FBgn0262189	mir-2500			chr3L	16998457	16998524	68	-	FBgn0036684	FBgn0036684					chr3L: 17012532-17012646(score=390)	HS Myc
FBgn0263521	mir-4969	GC7		chr3R	21798514	21798671	158	-		FBgn0013759					chr3R: 21822614-21822806(score=738)	HS Myc
FBgn0283555	mir-9373			chr3R	19621080	19621138	59	-	FBgn0038720	FBgn0038720					chr3R: 19620140-19620236(score=361)	HS Myc
FBgn0262331	mir-999	GC7		chr3R	21798227	21798331	105	-		FBgn0013759					chr3R: 21822614-21822806(score=738)	HS Myc
FBgn0262406	mir-let7	GC19		chr2L	18472034	18472111	78	+	FBgn0263049						chr2L: 18454512-18454738(score=1000)	HS Myc
FBgn0263547	mir-4944			chr3R	10513005	10513133	129	-		FBgn0001235		chr3R : 10675146 - 10675520	upstream	MYC:MAX	chr3R: 10614334-10614668(score=1000)	CACATG
FBgn0262194	mir-2489			chr2L	13609974	13610068	95	+	FBgn0259984	FBgn0259984		chr2L : 13641255 - 13642393-chr2L : 13641255 - 13642393	downstream	MEME2/MEME2	chr2L: 13549196-13549345(score=397)	CACATG
FBgn0262327	mir-2281			chr3R	14396399	14396501	103	-		FBgn0285955		chr3R : 14391161 - 14391736/ chr3R : 14425430 - 14426057	downstream / upstream	MEME2/ HS MYC	chr3R: 14481605-14481996(score=785)	CACATG
FBgn0262286	mir-1001			chr3R	27642466	27642555	90	-	FBgn0266579	FBgn0266579		chr3R : 27651786 - 27652066/ chr3R : 27657040 - 27657245	downstream / upstream	CACATG/ -	chr3R: 27651780-27652024(score=1000)	CACATG
FBgn0263513	mir-4953			chr3R	22774140	22774232	93	+		FBgn0039025, FBgn0039026		chr3R : 22793723 - 22794731	downstream	CACATG	chr3R: 22750755-22750902(score=404)	CACATG
FBgn0263556	mir-4940			chr3L	9144593	9144697	105	+	FBgn0263456			chr3L : 9134354 - 9134784/ chr3L : 9137264 - 9137570	upstream	-	chr3L: 9133313-9133509(score=652)	CACATG
FBgn0283638	mir-9388			chr3L	22945116	22945207	92	+			YES				chr3L: 22940335-22940543(score=1000)	CACATG
FBgn0262375	mir-1005			chr2L	4343696	4343756	61	+		FBgn0020762		chr2L : 4333267 - 4333918/ chr2L : 4345522 - 4346287	downstream / upstream	MYC:MAX/MEME2	chr2L: 4331861-4332058(score=677)	-
FBgn0263630	mir-3641			chrX	2171086	2171154	69	+		FBgn0023540		chrX : 2170308 - 2170775	upstream	MYC:MAX	chrX: 2158964-2159126(score=554)	-
FBgn0262377	mir-2a-1	GC2	miR-2	chr2L	19569897	19569972	76	-		FBgn0005672		chr2L : 19565232 - 19565906	upstream	MYC:MAX	chr2L: 19571963-19572113(score=555)	-
FBgn0262460	mir-2a-2	GC2	miR-2	chr2L	19569490	19569561	72	-		FBgn0005672		chr2L : 19565232 - 19565906	upstream	MYC:MAX	chr2L: 19571963-19572113(score=555)	-
FBgn0262449	mir-2b-2	GC2	miR-2	chr2L	19570182	19570264	83	-		FBgn0005672		chr2L : 19565232 - 19565906	upstream	MYC:MAX	chr2L: 19571963-19572113(score=555)	-
FBgn0263555	mir-4943			chr2L	16528375	16528491	117	-	FBgn0032587	FBgn0032587		chr2L : 16507669 - 16507999	downstream	MYC:MAX	chr2L: 16533418-16533557(score=351)	-
FBgn0262434	mir-11	GC6		chr3R	21622497	21622571	75	-		FBgn0011766		chr3R : 21619234 - 21620123/ chr3R : 21619234 - 21620123/ chr3R : 21626574 - 21626866	downstream / upstream	MEME2/ MEME2	chr3R: 21626624-21626804(score=985)	-
FBgn0283637	mir-9370			chrX	11710252	11710301	50	-	FBgn0030328			chrX : 529828 - 530242	upstream	MEME2	chrX: 11709931-11710079(score=450)	-
FBgn0262390	mir-303	GC16		chrX	4366179	4366248	70	-			YES	chrX : 4366149 - 4366544	upstream	MEME2	chrX: 4366224-4366476(score=1000)	-
FBgn0262339	mir-982	GC16		chrX	4365806	4365898	93	-			YES	chrX : 4366149 - 4366544	upstream	MEME2	chrX: 4366224-4366476(score=1000)	-
FBgn0262235	mir-983-1	GC16		chrX	4368309	4368399	91	-			YES	chrX : 4366149 - 4366544	downstream	MEME2	chrX: 4366224-4366476(score=1000)	-
FBgn0262282	mir-984	GC16		chrX	4368646	4368735	90	-			YES	chrX : 4366149 - 4366544	downstream	MEME2	chrX: 4366224-4366476(score=1000)	-
FBgn0262180	mir-2283			chr3R	9517524	9517599	76	+		FBgn0037703, FBgn0037702		chr3R : 9513101 - 9513324	upstream	MEME2	chr3R: 9515849-9516068(score=1000)	-
FBgn0263569	mir-4968			chr3L	11552539	11552693	155	-		FBgn0259481		chr3L : 11523110 - 11523912	downstream	MEME2	chr3L: 11565033-11565201(score=543)	-
FBgn0262427	mir-1016			chr2R	14233130	14233187	58	-		FBgn0261276		chr2R : 14235303 - 14235794	upstream	MEME2	chr2R: 14235357-14235554(score=699)	-
FBgn0262300	mir-988			chr2R	12158872	12158970	99	-		FBgn0033688		chr2R : 12162781 - 12163336	upstream	MEME2	chr2R: 12162944-12163211(score=1000)	-
FBgn0262177	mir-375			chr2L	857542	857632	91	+	FBgn0266884			chr2L : 852339 - 852998	upstream	MEME2	chr2L: 855338-855527(score=1000)	-
FBgn0262392	mir-1004			chr2L	3767621	3767688	68	+		FBgn0263846		chr2L : 3762718 - 3763147	upstream	HS MYC	chr2L: 3762869-3763008(score=531)	-
FBgn0263563	mir-4956			chrX	7085737	7085853	117	-	FBgn0264270			chrX : 7098055 - 7098188	upstream	-	chrX: 7098043-7098294(score=1000)	-
FBgn0263571	mir-4959			chrX	19169131	19169248	118	-	FBgn0030989			chrX : 19170890 - 19171195	upstream	-	chrX: 19170907-19171114(score=1000)	-
FBgn0263516	mir-4958			chrX	16080923	16081056	134	-	FBgn0028397	FBgn0028397		chrX : 16091540 - 16092417	upstream	-	chrX: 16091521-16091648(score=259)	-
FBgn0262395	mir-12	GC8		chrX	15509473	15509546	74	+		FBgn0027287		chrX : 15511543 - 15511860	downstream	-	chrX: 15482258-15482406(score=599)	-
FBgn0262426	mir-283	GC8		chrX	15507956	15508055	100	+		FBgn0027287		chrX : 15511543 - 15511860	downstream	-	chrX: 15482258-15482406(score=599)	-
FBgn0262409	mir-304	GC8		chrX	15508959	15509046	88	+		FBgn0027287		chrX : 15511543 - 15511860	downstream	-	chrX: 15482258-15482406(score=599)	-
FBgn0263520	mir-4945			chr3R	11442192	11442306	115	-		FBgn0051374		chr3R : 11451915 - 11452523	upstream	-	chr3R: 11452140-11452350(score=1000)	-
FBgn0263539	mir-4978			chr2R	14005860	14006006	147	-			YES	chr2R : 14009254 - 14009628	upstream	-	chr2R: 14008442-14008553(score=403)	-
FBgn0263564	mir-4914			chr2L	2737568	2737661	94	+		FBgn0031449		chr2L : 2724413 - 2724853	upstream	-	chr2L: 2724516-2724745(score=1000)	-
FBgn0283561	mir-9374			chr2L	21238301	21238361	61	+	FBgn0261239			chr2L : 21237048 - 21237215	upstream	-	chr2L: 21237062-21237268(score=952)	-
FBgn0262191	mir-2497			chr2L	16678240	16678335	96	+	FBgn0001185	FBgn0001185		chr2L : 16680066 - 16680703	downstream	-	chr2L: 16677061-16677228(score=887)	-
FBgn0262386	mir-306	GC9		chr2L	16698404	16698488	85	+		FBgn0261278		chr2L : 16680066 - 16680703	upstream	-	chr2L: 16677061-16677228(score=887)	-
FBgn0262452	mir-79	GC9	miR-9	chr2L	16698554	16698650	97	+		FBgn0261278		chr2L : 16680066 - 16680703	upstream	-	chr2L: 16677061-16677228(score=887)	-
FBgn0262413	mir-9b	GC9	miR-9	chr2L	16698744	16698834	91	+		FBgn0261278		chr2L : 16680066 - 16680703	upstream	-	chr2L: 16677061-16677228(score=887)	-
FBgn0262430	mir-9c	GC9	miR-9	chr2L	16697924	16698015	92	+		FBgn0261278		chr2L : 16680066 - 16680703	upstream	-	chr2L: 16677061-16677228(score=887)	-
FBgn0262421	mir-13b-2		miR-2	chrX	9091230	9091299	70	+		FBgn0030086					chrX: 9089363-9089502(score=522)	-
FBgn0262391	mir-184			chr2R	13329402	13329501	100	-	FBgn0265104						chr2R: 13344329-13344500(score=581)	-
FBgn0262204	mir-2279			chr2R	2552170	2552282	113	-		FBgn0058263					chr2R: 2565377-2565513(score=373)	-
FBgn0263632	mir-3642			chr3L	11629505	11629580	76	+		FBgn0042138					chr3L: 11623696-11623873(score=630)	-
FBgn0263518	mir-4975			chr2R	6707163	6707273	111	-		FBgn0033095, FBgn0266525					chr2R: 6716036-6716222(score=572)	-
FBgn0283560	mir-9380			chr3R	8348702	8348778	77	-			YES				chr3R: 8349705-8349866(score=519)	-
FBgn0262269	mir-955			chr3L	3299055	3299151	97	+			YES	chr3L : 3302896 - 3303538	downstream	MYC:MAX
FBgn0283557	mir-9385			chr4	400703	400765	63	-			YES	chr4 : 406830 - 407234	upstream	MEME2
FBgn0283558	mir-9375			chr3R	6451551	6451609	59	-	FBgn0037445			chr3R: 6456430 - 6457254	upstream	MEME2
FBgn0262174	mir-993			chr3R	6776333	6776451	119	+	FBgn0261638	FBgn0261638		chr3R : 6768266 - 6768624/ chr3R : 6780054 - 6780426	downstream / upstream	MEME2
FBgn0262462	mir-iab-4			chr3R	16856275	16856342	68	+	FBgn0020546			chr3R : 16869106 - 16869605	downstream	MEME2
FBgn0262378	mir-317	GC15		chr3R	10091126	10091217	92	+			YES	chr3R : 10100452 - 10100989	downstream	MEME2
FBgn0262211	mir-2498	GC4		chr2R	20584709	20584820	112	-			YES	chr2R : 20582072 - 20582818	downstream	MEME2
FBgn0262436	mir-310	GC4	miR-31	chr2R	20583752	20583840	89	-			YES	chr2R : 20582072 - 20582818	downstream	MEME2
FBgn0262402	mir-311	GC4	miR-31	chr2R	20583877	20583960	84	-			YES	chr2R : 20582072 - 20582818	downstream	MEME2
FBgn0262450	mir-312	GC4		chr2R	20584056	20584121	66	-			YES	chr2R : 20582072 - 20582818	downstream	MEME2
FBgn0262441	mir-313	GC4	miR-31	chr2R	20584190	20584260	71	-			YES	chr2R : 20582072 - 20582818	downstream	MEME2
FBgn0262227	mir-991	GC4		chr2R	20585200	20585295	96	-			YES	chr2R : 20582072 - 20582818	downstream	MEME2
FBgn0262334	mir-992	GC4		chr2R	20585314	20585405	92	-			YES	chr2R : 20582072 - 20582818	downstream	MEME2
FBgn0262428	mir-87			chr2L	9950418	9950516	99	-			YES	chr2L : 9947508 - 9948402/ chr2L : 9954125 - 9954372	upstream / downstream	MEME2
FBgn0263107	mir-bft		mir-263	chr2L	11953410	11953503	94	-	FBgn0263019			chr2L : 11948282 - 11949223	downstream	MEME2
FBgn0262431	mir-1003			chr3R	24658605	24658660	56	+		FBgn0039215		chr3R : 24661998 - 24662447	downstream	HS MYC
FBgn0262422	mir-1011			chr3R	20853305	20853358	54	-		FBgn0259215		chr3R : 20850312 - 20851075	downstream	HS MYC
FBgn0262368	mir-282			chr3L	3251022	3251118	97	+	FBgn0263617			chr3L : 3253807 - 3254339	downstream	HS MYC
FBgn0286006	mir-281-1			chr2R	12170373	12170462	90	-	FBgn0267913	FBgn0014184		chr2R : 12168481 - 12168853/ chr2R : 12174447 - 12174755	upstream / downstream	HS MYC
FBgn0286007	mir-281-2			chr2R	12170153	12170244	92	-	FBgn0267913	FBgn0014184		chr2R : 12168481 - 12168853/ chr2R : 12174447 - 12174755	upstream / downstream	HS MYC
FBgn0262215	mir-989			chr2R	14145351	14145524	174	-			YES	chr2R : 14140820 - 14141499/ chr2R : 14142596 - 14142826	upstream / downstream	CACATG/MYC:MAX
FBgn0262454	mir-1007	GC13		chrX	21296385	21296449	65	-		FBgn0031170		chrX : 21306498 - 21307144	upstream	CACATG
FBgn0263559	mir-2535b	GC13		chrX	21298275	21298345	71	-		FBgn0031170		chrX : 21306498 - 21307144	upstream	CACATG
FBgn0262330	mir-193			chr3L	21574014	21574121	108	+			YES	chr3L : 21568740 - 21569391/ chr3L : 21573949 - 21574680	within / upstream	CACATG
FBgn0262369	mir-31b		miR-31	chrX	8993305	8993431	127	-		FBgn0264384		chrX : 9007124 - 9007490	upstream	-
FBgn0263519	mir-4964			chrX	8965801	8965912	112	+		FBgn0261549		chrX : 9007124 - 9007490	downstream	-
FBgn0262373	mir-9a			chr3L	19565131	19565208	78	+	FBgn0267576			chr3L : 19569057 - 19569345	downstream	-
FBgn0262381	mir-276b		miR-276	chr3L	10319785	10319883	99	+	FBgn0267666			chr3L : 10321627 - 10322195	downstream	-
FBgn0262213	mir-2495			chr2L	5068570	5068684	115	+	FBgn0028572	FBgn0028572		chr2L : 5070814 - 5071002	downstream	-
FBgn0263568	mir-4946			chr2L	18867046	18867161	116	-		FBgn0003896		chr2L : 18859185 - 18859529	downstream	-
FBgn0262455	mir-1			chr2L	20487441	20487531	91	+	FBgn0266901
FBgn0262319	mir-1000			chr3R	25588859	25588958	100	-	FBgn0267570
FBgn0262272	mir-1002	GC1		chr2L	13747609	13747697	89	-	FBgn0267573
FBgn0262412	mir-1008			chr2R	10885533	10885589	57	+		FBgn0033566
FBgn0262435	mir-1009			chr2R	23993054	23993114	61	-	FBgn0034951	FBgn0034951
FBgn0262382	mir-1010			chr3R	22292879	22292949	71	+		FBgn0051163
FBgn0262384	mir-1014			chr3R	31753524	31753591	68	-		FBgn0039872
FBgn0262389	mir-1017			chr3R	24488612	24488682	71	+		FBgn0000039
FBgn0285975	mir-10404-1			chrUn_CP007120v1	46106	46174	69	+	FBgn0267505
FBgn0262398	mir-124			chr2L	17566370	17566469	100	+	FBgn0267579
FBgn0262445	mir-133			chr2L	20616617	20616714	98	+			YES
FBgn0262446	mir-137			chr2R	16065254	16065344	91	-			YES
FBgn0262429	mir-13a	GC5	miR-2	chr3R	15417542	15417616	75	-	FBgn0267571
FBgn0262367	mir-13b-1	GC5	miR-2	chr3R	15417408	15417475	68	-	FBgn0267571
FBgn0262387	mir-190			chr3L	8571799	8571898	100	+		FBgn0260442
FBgn0262433	mir-210	GC12		chrX	18128219	18128318	100	+			YES
FBgn0262376	mir-219			chr3L	17315006	17315105	100	+			YES
FBgn0262275	mir-2280			chr2L	1831685	1831799	115	-	FBgn0031367
FBgn0262293	mir-2490			chr2L	23168825	23168899	75	+			YES
FBgn0262237	mir-2491			chrX	22833440	22833583	144	-		FBgn0000719
FBgn0262335	mir-2492			chrX	11547422	11547497	76	+		FBgn0052666
FBgn0262297	mir-2496			chrX	2010300	2010417	118	+			YES
FBgn0262338	mir-2499	GC18		chrX	19557008	19557103	96	+			YES
FBgn0262323	mir-252			chr3R	13464219	13464311	93	-		FBgn0040554, FBgn0286034
FBgn0262371	mir-263b		miR-263	chr3L	15843406	15843495	90	-		FBgn0052150
FBgn0262437	mir-274			chr3L	11656918	11657017	100	+			YES
FBgn0262440	mir-280			chr2R	8298106	8298200	95	+			YES
FBgn0262383	mir-284			chr3R	12551515	12551614	100	-	FBgn0038063
FBgn0262401	mir-285			chr3L	11946093	11946191	99	-			YES
FBgn0262443	mir-286	GC3		chr2R	19661422	19661521	100	-	FBgn0265697
FBgn0262400	mir-287			chr2L	17574610	17574702	93	+			YES
FBgn0262425	mir-288			chr2L	20618366	20618462	97	-		FBgn0266214
FBgn0262415	mir-289			chr3L	13620822	13620920	99	+			YES
FBgn0262374	mir-2b-1		miR-2	chr2L	8258616	8258692	77	-	FBgn0003502
FBgn0262397	mir-2c	GC5	miR-2	chr3R	15417744	15417845	102	-	FBgn0267571
FBgn0262372	mir-3	GC3	miR-3	chr2R	19661595	19661663	69	-	FBgn0265697
FBgn0262385	mir-307a			chr2R	9621251	9621338	88	-		FBgn0033438
FBgn0262172	mir-307b			chr2R	9621234	9621353	120	+			YES
FBgn0262380	mir-309	GC3	miR-3	chr2R	19661706	19661774	69	-	FBgn0265697
FBgn0262396	mir-314			chr3L	11773012	11773101	90	+			YES
FBgn0262417	mir-316			chr3L	21668714	21668802	89	-	FBgn0267580
FBgn0262416	mir-31a		miR-31	chr2R	17783795	17783886	92	-			YES
FBgn0262414	mir-4	GC3		chr2R	19661289	19661369	81	-	FBgn0265697
FBgn0263527	mir-4908			chr3R	30506829	30506887	59	+		FBgn0039782
FBgn0263566	mir-4909			chr2R	7711417	7711476	60	+		FBgn0033214
FBgn0263577	mir-4910			chr2L	4817816	4817881	66	-		FBgn0031631
FBgn0263525	mir-4911			chr3R	15836287	15836354	68	-		FBgn0017567
FBgn0263575	mir-4912			chr2L	4829980	4830039	60	-		FBgn0031633
FBgn0263567	mir-4915			chrX	133385	133502	118	+		FBgn0025836
FBgn0263578	mir-4916			chrX	9236460	9236518	59	-		FBgn0052704
FBgn0263550	mir-4918			chr3R	8308431	8308485	55	-		FBgn0037569
FBgn0263576	mir-4919			chr2R	15945887	15945946	60	+		FBgn0034053
FBgn0263551	mir-4939			chr2R	22985211	22985319	109	-	FBgn0052833
FBgn0263570	mir-4941			chr3L	16031189	16031291	103	+	FBgn0044028
FBgn0263573	mir-4942			chr3L	23339228	23339337	110	+	FBgn0263573
FBgn0263579	mir-4947			chr3R	29008753	29008852	100	-		FBgn0039620
FBgn0263565	mir-4950			chr3R	7451452	7451543	92	+			YES
FBgn0263554	mir-4952			chr3R	22480813	22480938	126	+	FBgn0038975
FBgn0263552	mir-4961			chrX	1373623	1373755	133	+	FBgn0024987
FBgn0263545	mir-4963			chrX	5790753	5790861	109	+	FBgn0029809
FBgn0263514	mir-4966-1	GC18		chrX	19558370	19558496	127	+			YES
FBgn0263528	mir-4970			chr2L	10741885	10741987	103	+			YES
FBgn0263533	mir-4973			chr2L	20562298	20562448	151	+	FBgn0266886
FBgn0263536	mir-4974			chr2L	21263933	21264034	102	+		FBgn0032938
FBgn0263517	mir-4976			chr2R	6835533	6835635	103	-			YES
FBgn0263543	mir-4979			chr2R	23734033	23734141	109	-			YES
FBgn0263522	mir-4982			chr2R	18720169	18720287	119	+		FBgn0053147
FBgn0263541	mir-4986			chr3L	9733659	9733780	122	-	FBgn0036040
FBgn0263560	mir-4987			chr2L	10840345	10840476	132	-	FBgn0032305
FBgn0262408	mir-5	GC3		chr2R	19661158	19661226	69	-	FBgn0265697
FBgn0262464	mir-6-1	GC3	miR-6	chr2R	19661003	19661084	82	-	FBgn0265697
FBgn0262410	mir-6-2	GC3	miR-6	chr2R	19660869	19660942	74	-	FBgn0265697
FBgn0262418	mir-6-3	GC3	miR-6	chr2R	19660716	19660795	80	-	FBgn0265697
FBgn0262210	mir-927			chrX	15965947	15966038	92	-		FBgn0259110
FBgn0262214	mir-929			chr3R	4295369	4295456	88	+		FBgn0041605
FBgn0262205	mir-932			chr2L	6902062	6902152	91	+		FBgn0031866
FBgn0283639	mir-9369	GC18		chrX	19551318	19551379	62	+			YES
FBgn0283547	mir-9376			chr2R	22946867	22946942	76	+			YES
FBgn0283551	mir-9378			chr2L	10751877	10751938	62	-		FBgn0032297
FBgn0283548	mir-9381			chr3R	23983496	23983569	74	+	FBgn0283548
FBgn0283550	mir-9382			chr2L	12724957	12725025	69	+		FBgn0032456
FBgn0283562	mir-9383			chr3R	15221795	15221855	61	+	FBgn0038304
FBgn0283546	mir-9384			chr3R	4748664	4748723	60	-		FBgn0026620
FBgn0262302	mir-954			chr4	626126	626212	87	+			YES
FBgn0262291	mir-956			chr3L	11773731	11773878	148	-			YES
FBgn0262182	mir-957			chr3L	22518196	22518291	96	-			YES
FBgn0262249	mir-958			chr3L	22669289	22669380	92	-	FBgn0262951
FBgn0262256	mir-959	GC17		chr2L	5640940	5641037	98	+			YES
FBgn0262321	mir-960	GC17		chr2L	5641063	5641155	93	+			YES
FBgn0262239	mir-961	GC17		chr2L	5641191	5641279	89	+			YES
FBgn0262200	mir-962	GC17		chr2L	5641298	5641389	92	+			YES
FBgn0262333	mir-963	GC17		chr2L	5641990	5642078	89	+			YES
FBgn0262243	mir-964	GC17		chr2L	5642102	5642201	100	+			YES
FBgn0262332	mir-968	GC1		chr2L	13747748	13747839	92	-	FBgn0267573
FBgn0262263	mir-969	GC12		chrX	18124357	18124450	94	+			YES
FBgn0262187	mir-970			chrX	12636336	12636430	95	+		FBgn0030412
FBgn0262222	mir-971			chrX	13062072	13062167	96	+		FBgn0265597
FBgn0262181	mir-972	GC18		chrX	19551152	19551242	91	+			YES
FBgn0262201	mir-973	GC18		chrX	19551528	19551628	101	+			YES
FBgn0262216	mir-974	GC18		chrX	19551678	19551778	101	+			YES
FBgn0262228	mir-975	GC18		chrX	19558753	19558843	91	+			YES
FBgn0262341	mir-976	GC18		chrX	19558895	19558991	97	+			YES
FBgn0262251	mir-977	GC18		chrX	19559022	19559120	99	+			YES
FBgn0262314	mir-978	GC18		chrX	19561236	19561327	92	+			YES
FBgn0262301	mir-979	GC18		chrX	19561837	19561931	95	+			YES
FBgn0262266	mir-980			chrX	280172	280269	98	-			YES
FBgn0262178	mir-981			chrX	1788861	1788957	97	-			YES
FBgn0262283	mir-985			chrX	16191254	16191339	86	-	FBgn0267930
FBgn0262316	mir-986			chr2R	8444982	8445081	100	+		FBgn0014469
FBgn0262220	mir-987			chr2R	9313023	9313116	94	-	FBgn0267578	FBgn0033403, FBgn0033405
FBgn0262307	mir-990			chr2R	16895223	16895308	86	-		FBgn0025833

## Sheet: Table 2
	Myc (ChIP-seq) Peak			Experimental data		MYC Binding site (FIMO)
miRNA name	chrm	start	end	ID Exp	Tissue	HS Myc	CACATG	MYC:MAX	MEME2	MYCN	BEST
bantam	chr3L	648077	648546	ENCSR191VCQ	Wandering third instar larva	9.76e-05	0.000237	3.44e-05	-	0.000438	MYC:MAX
mir-10	chr3R	6806632	6807098	ENCSR191VCQ	Wandering third instar larva	0.00075	-	-	-	-	HS MYC
mir-1001	chr3R	27657040	27657245	ENCSR191VCQ	Wandering third instar larva		-	-	-	-	-
mir-1001	chr3R	27651786	27652066	ENCSR191VCQ	Wandering third instar larva	0.000583	0.000237	0.000572	-	0.000833	CACATG
mir-1003	chr3R	24661998	24662447	ENCSR191VCQ	Wandering third instar larva	1.23e-05	-	4.89e-05	0.00072	1.44e-05	HS MYC
mir-1004	chr2L	3762718	3763147	ENCSR191VCQ	Wandering third instar larva	0.000106	-	0.000924	0.000671	0.000637	HS MYC
mir-1005	chr2L	4345522	4346287	ENCSR191VCQ	Wandering third instar larva		-	-	1.08e-06	-	MEME2
mir-1005	chr2L	4333267	4333918	ENCSR191VCQ	Wandering third instar larva	7.07e-05	0.000237	0.000155	0.000319	0.000279	MYC:MAX
mir-1006	chr2L	16719705	16719871	ENCSR191VCQ	Wandering third instar larva	0.000846	-	0.000471	-	0.00037	MYCN
mir-1007/ mir-2535b	chrX	21306498	21307144	ENCSR191VCQ	Wandering third instar larva		0.000237	-	0.000909	-	CACATG
mir-1011	chr3R	20850312	20851075	ENCSR191VCQ	Wandering third instar larva	0.000185	-	0.000208	0.000239	0.00032	HS MYC
mir-1012	chr3R	26863123	26863334	ENCSR191VCQ	Wandering third instar larva		-	-	-	-	-
mir-1013	chr3R	30808296	30808657	ENCSR191VCQ	Wandering third instar larva	0.000894	-	-	0.000319	-	MEME2
mir-1016	chr2R	14235303	14235794	ENCSR191VCQ	Wandering third instar larva		-	-	0.00097	-	MEME2
mir-12/ mir-304/ mir-283	chrX	15511543	15511860	ENCSR191VCQ	Wandering third instar larva		-	-	-	-	-
mir-193	chr3L	21568740	21569391	ENCSR191VCQ	Wandering third instar larva	0.00044	-	-	0.00097	0.000823	MEME2
mir-193	chr3L	21573949	21574680	ENCSR191VCQ	Wandering third instar larva		0.000237	-	-	-	CACATG
mir-2281	chr3R	14425430	14426057	ENCSR191VCQ	Wandering third instar larva	6.21e-05	0.000237	9.75e-05	-	0.0002	HS MYC
mir-2281	chr3R	14391161	14391736	ENCSR191VCQ	Wandering third instar larva		-	-	1.86e-07	-	MEME2
mir-2282	chr3L	3418321	3418647	ENCSR191VCQ	Wandering third instar larva	0.00081	-	-	-	-	HS MYC
mir-2283	chr3R	9513101	9513324	ENCSR191VCQ	Wandering third instar larva		-	-	0.000142	-	MEME2
mir-2489	chr2L	13641255	13642393	ENCSR191VCQ	Wandering third instar larva		0.000237	0.000998	0.000215	-	MEME2
mir-2489	chr2L	13641255	13642393	ENCSR191VCQ	Wandering third instar larva		0.000237	0.000998	0.000215	-	MEME2
mir-2493	chr3R	15131836	15132205	ENCSR191VCQ	Wandering third instar larva		-	-	-	-	-
mir-2495	chr2L	5070814	5071002	ENCSR191VCQ	Wandering third instar larva		-	-	-	-	-
mir-2497/ mir-306/ mir-9b/ mir-9c/ mir-79	chr2L	16680066	16680703	ENCSR191VCQ	Wandering third instar larva		-	-	-	-	-
mir-2498/ mir-991/ mir-992/ mir-311/ mir-310/ mir-313/ mir-312	chr2R	20582072	20582818	ENCSR191VCQ	Wandering third instar larva		-	-	6.54e-07	-	MEME2
mir-2501	chr3L	8110182	8110526	ENCSR191VCQ	Wandering third instar larva	3.37e-05	-	0.000465	0.00072	0.000107	HS MYC
mir-2501	chr3L	8115827	8116689	ENCSR191VCQ	Wandering third instar larva	0.000161	0.000237	1.89e-05	0.000245	0.000562	MYC:MAX
mir-275/ mir-305	chr2L	7423378	7423726	ENCSR191VCQ	Wandering third instar larva	3.93e-06	0.000237	2.25e-05	0.000437	2.8e-05	HS MYC
mir-275/ mir-305	chr2L	7424485	7424636	ENCSR191VCQ	Wandering third instar larva	0.000536	0.000237	0.000129	-	-	MYC:MAX
mir-276b	chr3L	10321627	10322195	ENCSR191VCQ	Wandering third instar larva		-	-	-	-	-
mir-277/ mir-317/ mir-34	chr3R	10100452	10100989	ENCSR191VCQ	Wandering third instar larva		-	-	1.7e-05	-	MEME2
mir-278	chr2R	15657746	15658097	ENCSR191VCQ	Wandering third instar larva	0.00061	-	0.000839	0.000483	0.00096	MEME2
mir-279/ mir-996	chr3R	29219852	29220360	ENCSR191VCQ	Wandering third instar larva		-	0.000657	-	-	MYC:MAX
mir-281-1/ mir-281-2	chr2R	12174447	12174755	ENCSR191VCQ	Wandering third instar larva		-	-	-	-	-
mir-281-1/ mir-281-2	chr2R	12168481	12168853	ENCSR191VCQ	Wandering third instar larva	0.000674	-	-	0.00072	-	HS MYC
mir-282	chr3L	3253807	3254339	ENCSR191VCQ	Wandering third instar larva	7.75e-05	-	0.000149	8.96e-05	0.000235	HS MYC
mir-2a-1/ mir-2b-2/ mir-2a-2	chr2L	19565232	19565906	ENCSR191VCQ	Wandering third instar larva		-	0.000816	-	-	MYC:MAX
mir-308	chr2R	14216481	14216872	ENCSR191VCQ	Wandering third instar larva	0.000139	-	2.43e-05	-	4.7e-05	MYC:MAX
mir-315	chr3L	18848384	18848820	ENCSR191VCQ	Wandering third instar larva		-	0.000341	8.89e-06	-	MEME2
mir-31b	chrX	9007124	9007490	ENCSR191VCQ	Wandering third instar larva		-	-	-	-	-
mir-3641	chrX	2170308	2170775	ENCSR191VCQ	Wandering third instar larva		0.000237	0.000878	-	-	MYC:MAX
mir-3644	chr3R	15196318	15197315	ENCSR191VCQ	Wandering third instar larva		-	0.000957	0.000156	-	MEME2
mir-3645	chrX	5622417	5622790	ENCSR191VCQ	Wandering third instar larva	2.32e-05	-	0.000821	0.000236	0.000124	HS MYC
mir-375	chr2L	852339	852998	ENCSR191VCQ	Wandering third instar larva	0.000529	-	0.000924	4.36e-05	0.000528	MEME2
mir-4914	chr2L	2724413	2724853	ENCSR191VCQ	Wandering third instar larva
mir-4940	chr3L	9137264	9137570	ENCSR191VCQ	Wandering third instar larva		-	-	-	-	-
mir-4940	chr3L	9134354	9134784	ENCSR191VCQ	Wandering third instar larva		-	-	-	-
mir-4943	chr2L	16507669	16507999	ENCSR191VCQ	Wandering third instar larva	0.000211	-	6.1e-05	0.000156	8.09e-05	MYC:MAX
mir-4944	chr3R	10675146	10675520	ENCSR191VCQ	Wandering third instar larva	0.000172	-	9.07e-05	-	0.000264	MYC:MAX
mir-4945	chr3R	11451915	11452523	ENCSR191VCQ	Wandering third instar larva		-	-	-	-	-
mir-4946	chr2L	18859185	18859529	ENCSR191VCQ	Wandering third instar larva		-	-	-	-	-
mir-4949	chr3R	31219623	31219929	ENCSR191VCQ	Wandering third instar larva		-	-	-	-	-
mir-4949	chr3R	31220437	31221445	ENCSR191VCQ	Wandering third instar larva	0.000897	-	0.000511	0.000341	-	MEME2
mir-4949	chr3R	31215806	31216146	ENCSR191VCQ	Wandering third instar larva	2.52e-05	-	0.0005	0.000671	0.000136	HS MYC
mir-4949	chr3R	31218445	31218995	ENCSR191VCQ	Wandering third instar larva		-	0.000957	0.000399	-	MEME2
mir-4951	chr3R	21295710	21296253	ENCSR191VCQ	Wandering third instar larva		-	0.000123	-	-	MYC:MAX
mir-4951	chr3R	21295710	21296253	ENCSR191VCQ	Wandering third instar larva		-	0.000123	-	-	MYC:MAX
mir-4953	chr3R	22793723	22794731	ENCSR191VCQ	Wandering third instar larva	0.000533	0.000237	0.000283	0.000428	-	CACATG
mir-4954	chrX	2041088	2042031	ENCSR191VCQ	Wandering third instar larva	0.000363	-	0.0006	5.08e-05	0.000363	MEME2
mir-4954	chrX	2042007	2042647	ENCSR191VCQ	Wandering third instar larva		-	0.000745	0.000292	-	MEME2
mir-4955	chrX	2547077	2547473	ENCSR191VCQ	Wandering third instar larva		-	0.000689	-	-	MYC:MAX
mir-4956	chrX	7098055	7098188	ENCSR191VCQ	Wandering third instar larva		-	-	-	-	-
mir-4957	chrX	15323398	15323680	ENCSR191VCQ	Wandering third instar larva		-	0.000903	2.37e-06	-	MEME2
mir-4958	chrX	16091540	16092417	ENCSR191VCQ	Wandering third instar larva		-	-	-	-	-
mir-4959	chrX	19170890	19171195	ENCSR191VCQ	Wandering third instar larva		-	-	-	-	-
mir-4960	chrX	529828	530242	ENCSR191VCQ	Wandering third instar larva		-	-	3.17e-05	-	MEME2
mir-4962	chrX	3773378	3773741	ENCSR191VCQ	Wandering third instar larva	0.000706	0.000237	-	-	0.00074	CACATG
mir-4965	chrX	16598517	16599363	ENCSR191VCQ	Wandering third instar larva		-	0.000745	-	-	MYC:MAX
mir-4965	chrX	16610439	16611008	ENCSR191VCQ	Wandering third instar larva	0.000311	0.000237	0.000161	-	0.000864	MYC:MAX
mir-4967	chr2R	10026659	10026975	ENCSR191VCQ	Wandering third instar larva	0.000101	-	0.000208	-	0.000355	HS MYC
mir-4968	chr3L	11523110	11523912	ENCSR191VCQ	Wandering third instar larva		-	-	0.000215	-	MEME2
mir-4972	chr2L	3632590	3633032	ENCSR191VCQ	Wandering third instar larva		-	-	-	-	-
mir-4972	chr2L	3633779	3634344	ENCSR191VCQ	Wandering third instar larva		-	-	-	-
mir-4977	chr2R	7395853	7396112	ENCSR191VCQ	Wandering third instar larva	0.000634	-	0.000957	0.000399	-	MEME2
mir-4978	chr2R	14009254	14009628	ENCSR191VCQ	Wandering third instar larva		-	-	-	-	-
mir-4980	chr2R	7785837	7786088	ENCSR191VCQ	Wandering third instar larva		-	0.000878	-	-	MYC:MAX
mir-4981	chr2R	8014165	8014698	ENCSR191VCQ	Wandering third instar larva		-	-	3.48e-07	-	MEME2
mir-4983	chr2R	19632613	19633280	ENCSR191VCQ	Wandering third instar larva	0.000269	-	-	6.54e-07	0.000532	MEME2
mir-4984	chr2L	8159499	8159968	ENCSR191VCQ	Wandering third instar larva		-	-	-	-	-
mir-4985	chr2R	24293218	24293726	ENCSR191VCQ	Wandering third instar larva	0.00086	0.000237	0.0007	-	-	CACATG
mir-7	chr2R	20603197	20603629	ENCSR191VCQ	Wandering third instar larva		-	0.000389	4.93e-06	-	MEME2
mir-8	chr2R	16830386	16830629	ENCSR191VCQ	Wandering third instar larva	4.02e-05	-	3.98e-05	-	4.53e-05	MYC:MAX
mir-87	chr2L	9947508	9948402	ENCSR191VCQ	Wandering third instar larva	0.000709	-	-	0.000671	0.000837	MEME2
mir-87	chr2L	9954125	9954372	ENCSR191VCQ	Wandering third instar larva		-	-	0.000399	-	MEME2
mir-92b	chr3R	25646786	25647280	ENCSR191VCQ	Wandering third instar larva	6.72e-05	-	0.000313	0.000557	0.000157	HS MYC
mir-9371	chr3R	9985935	9986712	ENCSR191VCQ	Wandering third instar larva		-	-	0.000557	-	MEME2
mir-9372	chrX	629371	629887	ENCSR191VCQ	Wandering third instar larva	4.12e-05	-	0.000163	-	0.000179	HS MYC
mir-9374	chr2L	21237048	21237215	ENCSR191VCQ	Wandering third instar larva		-	-	-	-	-
mir-9375	chr3R	6456430	6457254	ENCSR191VCQ	Wandering third instar larva		-	-	0.000815	-	MEME2
mir-9375	chr3R	6456430	6457254	ENCSR191VCQ	Wandering third instar larva		-	-	0.000815	-	MEME2
mir-9377	chrX	12664044	12664510	ENCSR191VCQ	Wandering third instar larva	0.000689	0.000237	-	-	-	CACATG
mir-9385	chr4	406830	407234	ENCSR191VCQ	Wandering third instar larva		-	-	3.6e-06	-	MEME2
mir-955	chr3L	3302896	3303538	ENCSR191VCQ	Wandering third instar larva		-	0.000771	0.000815	-	MYC:MAX
mir-965	chr2L	250862	251207	ENCSR191VCQ	Wandering third instar larva	1.08e-05	-	4.45e-05	-	5.4e-05	HS MYC
mir-966	chr2L	6045796	6046466	ENCSR191VCQ	Wandering third instar larva	1.21e-06	-	0.000103	-	1.19e-05	MYCN
mir-967	chr2L	12454995	12455476	ENCSR191VCQ	Wandering third instar larva	0.000899	0.000237	0.000368	-	-	CACATG
mir-983-1/ mir-984/ mir-982/ mir-303	chrX	4366149	4366544	ENCSR191VCQ	Wandering third instar larva		0.000237	-	0.000187	-	MEME2
mir-988	chr2R	12162781	12163336	ENCSR191VCQ	Wandering third instar larva		-	-	0.000738	-	MEME2
mir-989	chr2R	14140820	14141499	ENCSR191VCQ	Wandering third instar larva	0.000704	0.000237	0.000696	0.000442	-	CACATG
mir-989	chr2R	14142596	14142826	ENCSR191VCQ	Wandering third instar larva	9.67e-05	0.000237	0.000101	0.000308	0.000257	MYC:MAX
mir-993	chr3R	6780054	6780426	ENCSR191VCQ	Wandering third instar larva		-	-	-	-	-
mir-993	chr3R	6768266	6768624	ENCSR191VCQ	Wandering third instar larva		-	-	0.000599	-	MEME2
mir-994	chr3R	10413103	10413283	ENCSR191VCQ	Wandering third instar larva		-	0.000509	-	-	MYC:MAX
mir-998/ mir-11	chr3R	21626574	21626866	ENCSR191VCQ	Wandering third instar larva		-	-	-	-	-
mir-998/ mir-11	chr3R	21619234	21620123	ENCSR191VCQ	Wandering third instar larva		-	-	0.000216	-	MEME2
mir-998/ mir-11	chr3R	21619234	21620123	ENCSR191VCQ	Wandering third instar larva		-	-	0.000216	-	MEME2
mir-9a	chr3L	19569057	19569345	ENCSR191VCQ	Wandering third instar larva		-	-	-	-	-
mir-bft	chr2L	11948282	11949223	ENCSR191VCQ	Wandering third instar larva	0.000244	-	0.000231	0.000118	0.000383	MEME2
mir-iab-8	chr3R	16869106	16869605	ENCSR191VCQ	Wandering third instar larva		0.000237	0.000454	6.82e-06	-	MEME2

## Sheet: Table 3
	Myc (ChIP-seq) Peak information			Experimental data		TransmiR score	MYC Binding site (FIMO)
miRNA name	chrm	start	end	SRAID/PMID	Tissue	Score	HS Myc	CACATG	MYC:MAX	MEME2	MYCN	BEST
mir-4944	chr3R	10614334	10614668	ERX242709	Cell line	1000		0.000237				CACATG
mir-2281	chr3R	14481605	14481996	ERX242709	Cell line	785	0.000476	0.000237	0.000454	0.000507	0.00079	CACATG
mir-1001	chr3R	27651780	27652024	ERX242709	Cell line	1000	0.000583	0.000237	0.000572		0.000833	CACATG
mir-4953	chr3R	22750755	22750902	ERX242709	Cell line	404	0.000606	0.000237	0.00055		0.000909	CACATG
mir-9388	chr3L	22940335	22940543	ERX242709	Cell line	1000		0.000237	0.000979	0.000469		CACATG
mir-2489	chr2L	13550163	13550288	SRX160967	Cell line	509	0.000816	0.000237	0.000355		0.000999	CACATG
mir-4940	chr3L	9133313	9133509	SRX160967	Cell line	652	0.000952	0.000237	0.00055			CACATG
mir-1001	chr3R	27651816	27651988	SRX160968	Cell line	1000	0.000583	0.000237	0.000572		0.000833	CACATG
mir-275/ mir-305	chr2L	7423555	7423783	SRX160968	Cell line	1000		0.000237	0.000987	0.000437		CACATG
mir-1015	chr3R	24333288	24333469	SRX160968	Cell line	924		0.000237				CACATG
mir-2501	chr3L	8110279	8110426	ERX242709	Cell line	643	3.37e-05		0.000465	0.00072	0.000107	HS Myc
mir-1015	chr3R	24333248	24333484	ERX242709	Cell line	1000	0.000102	0.000237	7.03e-05		0.000444	HS Myc
mir-965	chr2L	251003	251181	ERX242709	Cell line	727	1.08e-05		4.45e-05		5.4e-05	HS Myc
mir-2500	chr3L	17016471	17016622	ERX242709	Cell line	624	7.49e-06		0.000117		5.4e-05	HS Myc
mir-3645	chrX	5622503	5622686	ERX242709	Cell line	719	2.32e-05		0.000821	0.000236	0.000124	HS Myc
mir-966	chr2L	6045885	6046183	ERX242709	Cell line	1000	4.14e-05				0.00019	HS Myc
mir-4967	chr2R	10026687	10026912	ERX242709	Cell line	737	0.000101		0.000208		0.000355	HS Myc
mir-279/ mir-996	chr3R	29215132	29215348	ERX242709	Cell line	495	0.000604					HS Myc
mir-4957	chrX	15319360	15319509	ERX242709	Cell line	570	0.000681					HS Myc
mir-4985	chr2R	24293372	24293598	ERX242709	Cell line	1000	0.00086					HS Myc
mir-999/ mir-4969	chr3R	21822614	21822806	ERX242709	Cell line	738	0.00086					HS Myc
mir-let7/ mir-125/ mir-100	chr2L	18454512	18454738	ERX242709	Cell line	1000	0.000935					HS Myc
mir-11182	chr2R	18184049	18184263	ERX242709	Cell line	1000	0.000998					HS Myc
mir-2500	chr3L	17016490	17016612	ERX242727	Cell line	557	7.49e-06		0.000117		5.4e-05	HS Myc
mir-4967	chr2R	10026750	10026894	ERX242727	Cell line	386	0.000101		0.000208		0.000355	HS Myc
mir-275/ mir-305	chr2L	7423488	7423782	SRX160967	Cell line	1000	3.93e-06	0.000237	2.25e-05	0.000437	2.8e-05	HS Myc
mir-2500	chr3L	17016486	17016624	SRX160967	Cell line	385	7.49e-06		0.000117		5.4e-05	HS Myc
mir-3645	chrX	5622521	5622714	SRX160967	Cell line	747	2.32e-05		0.000821	0.000236	0.000124	HS Myc
mir-9373	chr3R	19620140	19620236	SRX160967	Cell line	361	3.04e-05		3.27e-05		0.000143	HS Myc
mir-92b/ mir-92a	chr3R	25647164	25647275	SRX160967	Cell line	534	6.72e-05		0.000532		0.000157	HS Myc
mir-4967	chr2R	10026825	10026964	SRX160967	Cell line	342	0.000101		0.000208		0.000355	HS Myc
mir-9372	chrX	637047	637267	SRX160967	Cell line	675	9.57e-05		0.000272		0.000477	HS Myc
mir-276a	chr3L	10363851	10364105	ERX242709	Cell line	626				0.000924		MEME2
mir-1012	chr3R	26866704	26866966	ERX242709	Cell line	1000	0.000401		0.000696	3.58e-05	0.000335	MEME2
mir-4962	chrX	3719653	3720031	ERX242709	Cell line	1000				9.66e-05	0.000714	MEME2
mir-4962	chrX	3719654	3720037	ERX242709	Cell line	1000				9.66e-05	0.000714	MEME2
mir-998	chr3R	21633538	21633706	ERX242709	Cell line	403	0.000319	0.000237	0.000155	7.05e-05	0.000718	MEME2
mir-4983	chr2R	19632924	19633166	ERX242709	Cell line	1000	0.000269			6.54e-07	0.000532	MEME2
mir-9377	chrX	12658855	12659210	ERX242709	Cell line	1000	0.000368			5.83e-06	0.000679	MEME2
mir-278	chr2R	15657786	15658045	ERX242709	Cell line	1000	0.00061		0.000839	0.000483	0.00096	MEME2
mir-4981	chr2R	8014272	8014619	ERX242709	Cell line	1000				3.48e-07		MEME2
mir-7	chr2R	20603245	20603567	ERX242709	Cell line	1000				4.93e-06		MEME2
mir-315	chr3L	18848462	18848698	ERX242709	Cell line	1000			0.000341	8.89e-06		MEME2
mir-995	chr3R	20735494	20735647	ERX242709	Cell line	729				1.24e-05		MEME2
mir-34/ mir-277	chr3R	10100527	10100930	ERX242709	Cell line	1000				1.7e-05		MEME2
mir-4960	chrX	529800	530123	ERX242709	Cell line	1000				3.17e-05		MEME2
mir-4954	chrX	2041688	2041827	ERX242709	Cell line	381				5.08e-05		MEME2
mir-318/ mir-994	chr3R	10407256	10407405	ERX242709	Cell line	623				0.000207		MEME2
mir-4984	chr2L	8162361	8162543	ERX242709	Cell line	666				0.000207		MEME2
mir-2282	chr3L	3418343	3418819	ERX242709	Cell line	965	0.00081			0.000217		MEME2
mir-4913	chr3L	8360862	8361121	ERX242709	Cell line	954	0.000581			0.000219		MEME2
mir-8	chr2R	16828815	16828967	ERX242709	Cell line	284				0.000222		MEME2
mir-1006	chr2L	16727783	16727918	ERX242709	Cell line	474				0.000264		MEME2
mir-iab-8	chr3R	16857116	16857297	ERX242709	Cell line	1000				0.000264		MEME2
mir-1013	chr3R	30808404	30808654	ERX242709	Cell line	1000	0.000894			0.000319		MEME2
mir-14	chr2R	9552667	9552880	ERX242709	Cell line	310				0.00034		MEME2
mir-4949	chr3R	31221100	31221304	ERX242709	Cell line	1000				0.000341		MEME2
mir-3643	chr2R	17766949	17767137	ERX242709	Cell line	874				0.000469		MEME2
mir-4972	chr2L	3657348	3657681	ERX242709	Cell line	1000				0.000469		MEME2
mir-4949	chr3R	31219580	31219853	ERX242709	Cell line	1000				0.000544		MEME2
mir-9371	chr3R	9986205	9986452	ERX242709	Cell line	1000				0.000557		MEME2
mir-967	chr2L	12546638	12546862	ERX242709	Cell line	1000				0.000557		MEME2
mir-4954	chrX	2041288	2041583	ERX242709	Cell line	388			0.000949	0.000815		MEME2
mir-4971	chr2L	3469972	3470129	ERX242709	Cell line	735				0.000815		MEME2
mir-3644	chr3R	15196419	15196614	ERX242709	Cell line	579				0.000909		MEME2
mir-3645	chrX	5622535	5622664	ERX242727	Cell line	386				0.000286		MEME2
mir-4957	chrX	15323238	15323576	SRX160967	Cell line	633	0.00027	0.000237	9.85e-05	2.37e-06	0.000416	MEME2
mir-4980	chr2R	7782561	7782681	SRX160967	Cell line	475		0.000237	0.000427	2.91e-05		MEME2
mir-34/ mir-277	chr3R	10100644	10100823	SRX160967	Cell line	576				1.7e-05		MEME2
mir-4955	chrX	2545357	2545534	SRX160967	Cell line	364				8.96e-05		MEME2
mir-8	chr2R	16828821	16828935	SRX160967	Cell line	415				0.000222		MEME2
mir-4962	chrX	3719656	3720001	SRX160968	Cell line	1000				9.66e-05	0.000714	MEME2
mir-4962	chrX	3719659	3719996	SRX160968	Cell line	1000				9.66e-05	0.000714	MEME2
mir-4983	chr2R	19632978	19633135	SRX160968	Cell line	866	0.000269			6.54e-07	0.000532	MEME2
mir-9377	chrX	12658859	12659174	SRX160968	Cell line	1000	0.000368			5.83e-06	0.000679	MEME2
mir-4981	chr2R	8014324	8014554	SRX160968	Cell line	1000				3.48e-07		MEME2
mir-7	chr2R	20603277	20603391	SRX160968	Cell line	382				4.93e-06		MEME2
mir-315	chr3L	18848500	18848694	SRX160968	Cell line	1000			0.000341	8.89e-06		MEME2
mir-34/ mir-277	chr3R	10100582	10100887	SRX160968	Cell line	1000				1.7e-05		MEME2
mir-4960	chrX	529809	530057	SRX160968	Cell line	1000				3.17e-05		MEME2
mir-1013	chr3R	30808411	30808661	SRX160968	Cell line	1000	0.000894			0.000319		MEME2
mir-4949	chr3R	31221128	31221292	SRX160968	Cell line	705				0.000341		MEME2
mir-4972	chr2L	3657388	3657613	SRX160968	Cell line	823				0.000469		MEME2
mir-4949	chr3R	31219587	31219829	SRX160968	Cell line	1000				0.000544		MEME2
mir-9371	chr3R	9986247	9986392	SRX160968	Cell line	589				0.000557		MEME2
mir-9377	chrX	12659305	12659421	SRX160968	Cell line	454				0.000909		MEME2
mir-9379	chr2R	13854282	13854493	ERX242709	Cell line	1000	0.000486		0.000385			MYC:MAX
mir-4917	chrX	14200090	14200240	ERX242709	Cell line	544	0.000586		0.00048			MYC:MAX
mir-9379	chr2R	13854256	13854422	SRX160967	Cell line	315	0.000486		0.000385			MYC:MAX
mir-4977	chr2R	7407768	7407995	ERX242709	Cell line	1000	0.000664	0.000237	7.1e-05		0.00059	MYC:MAX
mir-308	chr2R	14216537	14216694	ERX242709	Cell line	622	0.000139		2.43e-05		4.7e-05	MYC:MAX
mir-ban	chr3L	640361	640681	ERX242709	Cell line	590	2.69e-05		4.08e-05		8.85e-05	MYC:MAX
mir-308	chr2R	14217018	14217179	ERX242709	Cell line	658			0.000393	0.000671		MYC:MAX
mir-10	chr3R	6820420	6820605	ERX242709	Cell line	1000			0.000186	0.00097		MYC:MAX
mir-11182	chr2R	18180152	18180319	ERX242709	Cell line	654			0.000123			MYC:MAX
mir-4951	chr3R	21295756	21296164	ERX242709	Cell line	1000			0.000123			MYC:MAX
mir-4954	chrX	2042232	2042469	ERX242709	Cell line	1000			0.000745			MYC:MAX
mir-4965	chrX	16599145	16599281	ERX242709	Cell line	490			0.000745			MYC:MAX
mir-4948	chr3R	31053859	31054040	ERX242709	Cell line	704			0.000786			MYC:MAX
mir-4944	chr3R	10617220	10617389	ERX242709	Cell line	580			0.000878			MYC:MAX
mir-33	chr3L	19793495	19793808	ERX242709	Cell line	767			0.000904			MYC:MAX
mir-1015	chr3R	24333261	24333443	ERX242727	Cell line	851	0.000102		7.03e-05		0.000444	MYC:MAX
mir-1015	chr3R	24333260	24333491	SRX160967	Cell line	934	0.000102	0.000237	7.03e-05		0.000444	MYC:MAX
mir-8	chr2R	16824139	16824282	SRX160967	Cell line	667	0.000112	0.000237	3.98e-05		0.000567	MYC:MAX
mir-998	chr3R	21633564	21633666	SRX160967	Cell line	349	0.000319	0.000237	0.000155		0.000718	MYC:MAX
mir-2493	chr3R	15134059	15134290	SRX160967	Cell line	524	0.000431	0.000237	0.000222			MYC:MAX
mir-4962	chrX	3777401	3777505	SRX160967	Cell line	250	6.54e-05		6.31e-05		0.000225	MYC:MAX
mir-2489	chr2L	13549196	13549345	SRX160967	Cell line	397	0.000959		0.000405	0.000909	0.000663	MYC:MAX
mir-308	chr2R	14219776	14219937	SRX160967	Cell line	492			0.000203		0.000685	MYC:MAX
mir-10	chr3R	6820339	6820592	SRX160967	Cell line	714			0.000186	0.00097		MYC:MAX
mir-4965	chrX	16599168	16599305	SRX160967	Cell line	619			0.000745			MYC:MAX
mir-4977	chr2R	7407794	7407946	SRX160968	Cell line	595	0.000664	0.000237	7.1e-05		0.00059	MYC:MAX
mir-10	chr3R	6820436	6820598	SRX160968	Cell line	841			0.000186	0.00097		MYC:MAX
mir-33	chr3L	19793593	19793757	SRX160968	Cell line	444			0.000904			MYC:MAX
mir-2500	chr3L	17012532	17012646	SRX160968	Cell line	390	0.00046		0.000696		0.000335	MYCN
mir-92b/ mir-92a	chr3R	25646842	25647011	ERX242709	Cell line	577	0.00027		0.000313	0.000557	0.000182	MYCN
mir-2282	chr3L	3417871	3418090	ERX242709	Cell line	866	0.000767		0.00055		0.000444	MYCN
mir-2493	chr3R	15131891	15132109	ERX242709	Cell line	1000
mir-4940	chr3L	9134450	9134626	ERX242709	Cell line	646
mir-9370	chrX	11709931	11710079	ERX242709	Cell line	450
mir-4958	chrX	16091521	16091648	SRX160967	Cell line	259
mir-2493	chr3R	15131902	15132096	SRX160968	Cell line	1000
mir-1001	chr3R	27657019	27657248	ERX242709	Cell line	1000
mir-1004	chr2L	3762869	3763008	ERX242709	Cell line	531
mir-1005	chr2L	4331861	4332058	ERX242709	Cell line	677
mir-1016	chr2R	14235357	14235554	ERX242709	Cell line	699
mir-12/ mir-304/ mir-283	chrX	15482258	15482406	ERX242709	Cell line	599
mir-13b-2	chrX	9089363	9089502	ERX242709	Cell line	522
mir-184	chr2R	13344329	13344500	ERX242709	Cell line	581
mir-2279	chr2R	2565377	2565513	ERX242709	Cell line	373
mir-2283	chr3R	9515849	9516068	ERX242709	Cell line	1000
mir-2489	chr2L	13550097	13550229	ERX242709	Cell line	290
mir-2497	chr2L	16677061	16677228	ERX242709	Cell line	887
mir-2a-1/ mir-2a-2/ mir-2b-2	chr2L	19571963	19572113	ERX242709	Cell line	555
mir-983-1/ mir-984/ mir-982/ mir-303	chrX	4366224	4366476	ERX242709	Cell line	1000
mir-306/ mir-9b/ mir-9c/ mir-79	chr2L	16677061	16677228	ERX242709	Cell line	887
mir-306/ mir-9b/ mir-9c/ mir-79	chr2L	16679903	16680096	ERX242709	Cell line	1000
mir-306/ mir-9b/ mir-9c/ mir-79	chr2L	16680321	16680600	ERX242709	Cell line	1000
mir-3641	chrX	2158964	2159126	ERX242709	Cell line	554
mir-3642	chr3L	11623696	11623873	ERX242709	Cell line	630
mir-4914	chr2L	2724516	2724745	ERX242709	Cell line	1000
mir-4940	chr3L	9137391	9137528	ERX242709	Cell line	448
mir-4945	chr3R	11452140	11452350	ERX242709	Cell line	1000
mir-4949	chr3R	31220567	31220764	ERX242709	Cell line	1000
mir-4955	chrX	2547198	2547365	ERX242709	Cell line	832
mir-4956	chrX	7098043	7098294	ERX242709	Cell line	1000
mir-4959	chrX	19170907	19171114	ERX242709	Cell line	1000
mir-4975	chr2R	6716036	6716222	ERX242709	Cell line	572
mir-4985	chr2R	24291097	24291267	ERX242709	Cell line	894
mir-9374	chr2L	21237062	21237268	ERX242709	Cell line	952
mir-9380	chr3R	8349705	8349866	ERX242709	Cell line	519
mir-967	chr2L	12547077	12547290	ERX242709	Cell line	1000
mir-988	chr2R	12162944	12163211	ERX242709	Cell line	1000
mir-998/ mir-11	chr3R	21626624	21626804	ERX242709	Cell line	985
mir-998/ mir-11	chr3R	21660975	21661132	ERX242709	Cell line	534
mir-12/ mir-304/ mir-283	chrX	15498908	15499069	SRX160967	Cell line	472
mir-2282	chr3L	3418442	3418667	SRX160967	Cell line	614
mir-4943	chr2L	16533418	16533557	SRX160967	Cell line	351
mir-4968	chr3L	11565033	11565201	SRX160967	Cell line	543
mir-4978	chr2R	14008442	14008553	SRX160967	Cell line	403
mir-966	chr2L	6045947	6046052	SRX160967	Cell line	301
mir-184	chr2R	13344348	13344469	SRX160968	Cell line	413
mir-2283	chr3R	9515882	9516064	SRX160968	Cell line	1000
mir-983-1/ mir-984/ mir-982/ mir-303	chrX	4366249	4366469	SRX160968	Cell line	1000
mir-375	chr2L	855338	855527	SRX160968	Cell line	1000
mir-4945	chr3R	11452202	11452337	SRX160968	Cell line	523
mir-4949	chr3R	31220602	31220767	SRX160968	Cell line	648
mir-4956	chrX	7098054	7098273	SRX160968	Cell line	1000
mir-4985	chr2R	24293434	24293548	SRX160968	Cell line	449
mir-9374	chr2L	21237164	21237278	SRX160968	Cell line	366
mir-9388	chr3L	22940383	22940516	SRX160968	Cell line	493
mir-967	chr2L	12546637	12546799	SRX160968	Cell line	709
