# Supplementary material for: Myc-regulated miRNAs modulate p53 expression and impact animal survival under nutrient deprivation
Source: PLoS Genet. 2023 Aug 28;19(8):e1010721. doi: 10.1371/journal.pgen.1010721 (PMC10491395; doi:10.1371/journal.pgen.1010721)
Supplement: S2 Table — (XLSX) [file pgen.1010721.s007.xlsx]

## Sheet: Hoja1
					Mantel cox- test
Fig.6A-B		n	median survival	maximum survival	lsp2xw	lsp2xmycrnai	lsp2xuas305
Adult males	lsp2xw	101	87	113	-	0.0012	<0.0001
	lsp2xmycrnai	103	93	120	0.0012	-	<0.0001
	lsp2xuas305	101	50	79	<0.0001	<0.0001	-
	lsp2x mycrnai,uas305	104	69	113	<0.0001	<0.0001	<0.0001
					Mantel cox- test
		n	median survival	maximum survival	lsp2xw	lsp2xmycrnai	lsp2xuas305
Adult females	lsp2xw	129	50	93	-	<0.0001	<0.0001
	lsp2xmycrnai	107	69	113	<0.0001	-	<0.0001
	lsp2xuas305	108	42	93	<0.0001	<0.0001	-
	lsp2x mycrnai,uas305	133	34	79	<0.0001	<0.0001	0.0082
					Mantel cox- test
Fig.6C-D		n	median survival	maximum survival	lsp2xw	lsp2x305sponge	tub myc, lsp2xw
Adult males	lsp2xw	204	66	97	-	0.0038	<0.0001
	lsp2x305sponge	245	66	114	0.0038	-	<0.0001
	tub myc, lsp2xw	109	52	66	<0.0001	<0.0001	-
	tub myc, lsp2x mir305sponge	133	61	114	0.0451	ns	<0.0001
					Mantel cox- test
		n	median survival	maximum survival	lsp2xw	lsp2x305sponge	tub myc, lsp2xw
Adult females	lsp2xw	183	71	140	-	0.0052	<0.0001
	lsp2x305sponge	230	66	140	0.0052	-	<0.0001
	tub myc, lsp2xw	101	43	76	<0.0001	<0.0001	-
	tub myc, lsp2x mir305sponge	131	76	140	ns	ns	<0.0001
					Mantel cox-test
Fig.6E		n	median survival	maximum survival	lsp2xmycrnai	lsp2xp53DN
Adult males	lsp2xmycrnai	113	63	79	-	<0.0001
	lsp2xp53DN	98	47	63	<0.0001	-
	lsp2xmycrnai,p53DN	119	44	63	<0.0001	0.0068

## Sheet: Hoja2
Supplementary Table S2.
Table compiling the number of individuals (n), p-values according to the Mantel-cox test, median and masimun survival values (h) corresponding to the different genotypes of all the experiments of survival to nutrient deprivation presented.
	n	Median Survival	Maximum survival	Mantel-Cox Test
Figure 6A (males)				lsp2>+	lsp2>myci	lsp2>miR305
lsp2>+	101	87	113	-	0.0012	<0.0001
lsp2>myci	103	93	120	0.0012	-	<0.0001
lsp2>miR305	101	50	79	<0.0001	<0.0001	-
lsp2>myci,miR305	104	69	113	<0.0001	<0.0001	<0.0001
Figure 6B (females)				lsp2>+	lsp2>myci	lsp2>miR305
lsp2>+	129	50	93	-	<0.0001	<0.0001
lsp2>myci	107	69	113	<0.0001	-	<0.0001
lsp2>miR305	108	42	93	<0.0001	<0.0001	-
lsp2>myci,miR305	133	34	79	<0.0001	<0.0001	0.0082
Figure 6C (males)				lsp2>+	lsp2>miR305sp	tubMyc, lsp2>+
lsp2>+	204	66	97	-	0.0038	<0.0001
lsp2>miR305sp	245	66	114	0.0038	-	<0.0001
tubMyc, lsp2>+	109	52	66	<0.0001	<0.0001	-
tubMyc, lsp2>miR305sp	133	61	114	0.0451	ns	<0.0001
Figure 6D (females)				lsp2>+	lsp2>miR305sp	tubMyc, lsp2>+
lsp2>+	183	71	140	-	0.0052	<0.0001
lsp2>miR305sp	230	66	140	0.0052	-	<0.0001
tubMyc, lsp2>+	101	43	76	<0.0001	<0.0001	-
tubMyc, lsp2>miR305sp	131	76	140	ns	ns	<0.0001
Figure 6E (males)				lsp2>+	lsp2>myci	lsp2>p53H159.N
lsp2>+	101	40	52	-	<0,0001	<0,0001
lsp2>myci	102	40	52	<0,0001	-	<0,0001
lsp2>p53H159.N	85	30	52	<0,0001	<0,0001	-
lsp2>myci+p53H159.N	73	40	52	0.0114	<0,0001	0.0248
Figure S6A (males)				GSG132>+	GSG132>myci	GSG132>miR305
GSG132>+	98	49	69	-	0.0163	0.0005
GSG132>myci	122	49	73	0.0163	-	<0,0001
GSG132>miR305	70	44	56	0.0005	<0,0001	-
GSG132>myci,miR305	73	44	56	0.0002	<0,0001	ns
Figure S6B (males)				Cgts>+	Cgts>p53WT
Cgts>+	99	38	77	-	0.0001
Cgts>p53WT	83	47	86	0.0001	-
Figure S6C (females)				lsp2>+	lsp2>myci	lsp2>p53H159.N
lsp2>+	47	31	70	-	<0,0001	<0,0001
lsp2>myci	283	42	70	<0,0001	-	<0,0001
lsp2>p53H159.N	100	17	27	<0,0001	<0,0001	-
lsp2>myci+p53H159.N	106	17	31	<0,0001	<0,0001	<0,0001
