# Supplementary material for: Myc-regulated miRNAs modulate p53 expression and impact animal survival under nutrient deprivation
Source: PLoS Genet. 2023 Aug 28;19(8):e1010721. doi: 10.1371/journal.pgen.1010721 (PMC10491395; doi:10.1371/journal.pgen.1010721)
Supplement: S3 Table — (XLSX) [file pgen.1010721.s008.xlsx]

## Sheet: Hoja1
Table S3
List of primers used in thi study
Gene Name	Primer Fw	Primer Rev
Myc	AGCCAGAGATCCGCAACATC	CGCGCTGTAGAGATTCGTAGAG
Ago-1	ATGGAAACCGAACCAAACCT	GCGGCAGATACCCTATGATG
Dcr-1	CATTGCGTTCACCTCCAAG	TACTGCCGCTCGTTAGCATT
drosha	TTTCACCCACTTGACCCTTG	ATTCCCAAATCATCGCAAAC
pri bantam	GAAAAACGGAAAACGAACGA	ACCATCGGAATGTGGAATGT
pri miR1	ATCCAAAACAAAGACCATCCCA	CGCCAGATTTCGCTCCATAC
pri miR6	AGAGGGAATAGTTGCTGTGCT	CCCTTGGGTTAAAAACGGCA
pri miR124	CGACATAAAGCCCAAGTGTCC	CATTCACCGCGTGCCTTATG
pri miR305	ATCAGGTGCTCTGGTGTGTCT	CTTGTATCGGTCGCTTTCGT
pri miR2a	ATTATGTGGCGGGAGGTATT	TGGGCTCTCAAAGTGGTTGT
pri miR8	TCTTACCGGGCAGCATTAGA	AAGGTTAAGGACACGGACGA
pri miR184	TCAGTTCTCCGTCCAGTTGTC	AGAAAAGTGTGCAAATCAGTGG
pri miR279	GGACTGGAGCTGGAATTGG	CGAATGAAGTACACGCGAAG
pri miR306	AAACCCTGGATCACAAATGG	CAGCACAGGCACAGAGTGA
pri miR283	CACGATTCTCAAAGGTAAATATCAG	CGCTTATGGTGATCAAATGC
pri miR219	CGGAGCGAAAATAAATAAATATTTGG	TATTTCGAGCCGCGATGCC
pri miR275	AGTGACCGGGGCTGGTTT	CTGCGAGCATTTCGCTTATT
pre bantam	TTTCATACAAGTGAGATCAT	TTGACAAAATCAGCTTTCAAA
pre mir 1	AGCCTTTGAGAGTTCCATGCT	CGCCAGATTTCGCTCCATAC
pre mir 6	AGAGGGAATAGTTGCTGTGCT	AAGAACAGCCACTGTGATAT
pre mir 124	TTGGTACGTTTTTCTCCTGGT	CATTCACCGCGTGCCTTATG
pre miR305	ATCAGGTGCTCTGGTGTGTCT	CAACATGTGCCGGGTTACGA
pre mir 2a	AAGCTCATCAAAGCTGGCTG	TGGGCTCTCAAAGTGGTTGT
pre miR8	TCTTACCGGGCAGCATTAGA	AAGGACACGGACGACATCTTT
pre mir 184	CCGGTGCATTCGTACCCTTA	AGCCCTTATCAGTTCTCCGTC
pre miR279	TGTTTTTAGTGGGTGGGGGT	TGAGTGTGGATCTAGTCACAAAT
pre mir 306	CACTCGATGGCTCAGGTACT	CAGCACAGGCACAGAGTGA
pre miR283	CACGATTCTCAAAGGTAAATATCAG	TCGATACCAACTGAAATTCCGA
pre mir 219	AGCTATGATTGTCCAAACGCA	TATTTCGAGCCGCGATGCC
pre mir 275	AGTGACCGGGGCTGGTTT	ACCACGCGCGCTACTTCAGG
Rps15a_CHIP	TCCGGCAAGATCGTTGTCAA	GAGGTGGTGAGCACAACGTA
ago1_CHIP	ATGAGGGCAAAGCACTCTCG	GATGACCGCCGATGGTTGTA
dcr1_CHIP	CATCGTGGCTGAGGGGATTC	GGCCAATGAAGTGAACCTCG
drosha_CHIP	CACTGGCTACAGCGTAAAACG	GTTTACATTCGCACATCCGGC
miR305_CHIP	AGCATTTGATCGCCAACAGC	TCCTGCCCACAGAGATAAACC
miR283_CHIP	AGCGTAGCTCGACTTTAGAGAA	ACAGATGGCGCGAATAAGGA
miR8_CHIP	TCCAAACTGAAACCACTTCCCT	CACGATGTTTGCTGCGTGAC
miR2A_CHIP	AGAGTACAATTCGTTGTGTCGC	AGCACTGATTTTTATGCTGCCT
miR279_CHIP	GTTTTCTGCGTATGGCGGGA	TCCGTTCGTATTCATCGGCG
bantam_CHIP	ACGCTGATGTACGACCGATG	GAGCTTATCCACTCCCACCC
Gene Name	Primer Fw	Primer Rev (Universal)
miR219	TTGTCCAAACGCAATTCT	GTGCAGGGTCCGAGGT
miR283	ATCAGCTGGTAATTCTGG	GTGCAGGGTCCGAGGT
miR305	ACTTCATCAGGTGCTCTG	GTGCAGGGTCCGAGGT
miR8	CTGTCAGGTAAAGATGTC	GTGCAGGGTCCGAGGT
Gene Name	Primer RT
miR219	GTCGTATCCAGTGCAGGGTCCGAGGTATTCGCACTGGATACGAAGAATT
miR283	GTCGTATCCAGTGCAGGGTCCGAGGTATTCGCACTGGATACGACCAGAA
miR305	GTCGTATCCAGTGCAGGGTCCGAGGTATTCGCACTGGATACGACCAGAGC
miR8	GTCGTATCCAGTGCAGGGTCCGAGGTATTCGCACTGGATACGAGACATC
